# Supplementary material for: Effectiveness of Oral Nirmatrelvir/Ritonavir vs. Intravenous Three-Day Remdesivir in Preventing Progression to Severe COVID-19: A Single-Center, Prospective, Comparative, Real-Life Study
Source: Viruses. 2023 Jul 7;15(7):1515. doi: 10.3390/v15071515 (PMC10383489; doi:10.3390/v15071515)
Supplement: Supplementary file 1 [file viruses-15-01515-s001.zip]

Archive with 1 entries (1 files):
- viruses-2487837-supplementary.pdf
